# Supplementary material for: Steroidal Glycosides from Convallaria majalis Whole Plants and Their Cytotoxic Activity
Source: Int J Mol Sci. 2017 Nov 7;18(11):2358. doi: 10.3390/ijms18112358 (PMC5713327; doi:10.3390/ijms18112358)
Supplement: Supplementary file 1 [file ijms-18-02358-s001.zip]

Archive with 2 entries (2 files):
- Supplementary materials 1.pdf
- Supplementary materials 2.pdf
